# Supplementary material for: Differential genetic and functional background in inflammatory bowel disease phenotypes of a Greek population: a systems bioinformatics approach
Source: Gut Pathog. 2019 Jun 15;11:31. doi: 10.1186/s13099-019-0312-y (PMC6570833; doi:10.1186/s13099-019-0312-y)
Supplement: Supplementary file 3 — Additional file 3. Unique and shared KEGG pathways between different phenotype groupings after enrichment via STRING: CD vs UC, B1 vs B2 and E1 vs E3. The results are shown in the respective sheets. a) CD vs UC, b) B1 vs B2, c) E1 vs E2. [file 13099_2019_312_MOESM3_ESM.xlsx]

## Sheet: Description
This excel file contains the unique and shared KEGG pathways between different phenotype groupings after enrichment via STRING: CD vs UC, B1 vs B2 and E1 vs E3. The results are shown in the respective sheets.

## Sheet: CD vs UC
26 pathways exclusive to CD	27 common pathways between CD and UC	22 pathways exclusive to UC:
NF-kappa B signaling pathway	Toll-like receptor signaling pathway	Autoimmune thyroid disease
Toxoplasmosis	Measles	Allograft rejection
NOD-like receptor signaling pathway	Herpes simplex infection	Graft-versus-host disease
RIG-I-like receptor signaling pathway	Hepatitis B	Type I diabetes mellitus
Small cell lung cancer	Pathways in cancer	Rheumatoid arthritis
Viral carcinogenesis	Chagas disease (American trypanosomiasis)	Intestinal immune network for IgA production
Epstein-Barr virus infection	TNF signaling pathway	Natural killer cell mediated cytotoxicity
Hepatitis C	Tuberculosis	Wnt signaling pathway
Regulation of autophagy	Pertussis	Amphetamine addiction
Acute myeloid leukemia	Leishmaniasis	Oxytocin signaling pathway
Shigellosis	Influenza A	Cytokine-cytokine receptor interaction
Chemokine signaling pathway	Apoptosis	Colorectal cancer
Malaria	Jak-STAT signaling pathway	VEGF signaling pathway
Pancreatic cancer	Osteoclast differentiation	cGMP-PKG signaling pathway
Adipocytokine signaling pathway	Prolactin signaling pathway	Axon guidance
Chronic myeloid leukemia	PI3K-Akt signaling pathway	Dopaminergic synapse
HIF-1 signaling pathway	Inflammatory bowel disease (IBD)	Cell adhesion molecules (CAMs)
FoxO signaling pathway	HTLV-I infection	Alzheimer s disease
Ubiquitin mediated proteolysis	SNARE interactions in vesicular transport	Amyotrophic lateral sclerosis (ALS)
Legionellosis	African trypanosomiasis	Viral myocarditis
Cytosolic DNA-sensing pathway	Epithelial cell signaling in Helicobacter pylori infection	Long-term potentiation
Transcriptional misregulation in cancer	Salmonella infection	Fc epsilon RI signaling pathway
ErbB signaling pathway	T cell receptor signaling pathway
Pathogenic Escherichia coli infection	MAPK signaling pathway
Focal adhesion	Neurotrophin signaling pathway
Adherens junction	Non-alcoholic fatty liver disease (NAFLD)
	B cell receptor signaling pathway

## Sheet: B1 vs B2
13 pathways exclusive to B1	15 common pathways between B1 and B2	21 pathways exclusive to B2
Spliceosome	NF-kappa B signaling pathway	Regulation of autophagy
Pertussis	Toll-like receptor signaling pathway	Adipocytokine signaling pathway
Leishmaniasis	Toxoplasmosis	FoxO signaling pathway
Tuberculosis	NOD-like receptor signaling pathway	PPAR signaling pathway
SNARE interactions in vesicular transport	TNF signaling pathway	AMPK signaling pathway
Measles	Small cell lung cancer	Shigellosis
Ubiquitin mediated proteolysis	Herpes simplex infection	Prostate cancer
RNA degradation	Chagas disease (American trypanosomiasis)	Non-alcoholic fatty liver disease (NAFLD)
Systemic lupus erythematosus	Hepatitis B	Acute myeloid leukemia
Malaria	RIG-I-like receptor signaling pathway	Cytosolic DNA-sensing pathway
Influenza A	Apoptosis	Pancreatic cancer
Pathogenic Escherichia coli infection	Hepatitis C	B cell receptor signaling pathway
Legionellosis	Pathways in cancer	Epithelial cell signaling in Helicobacter pylori infection
	Epstein-Barr virus infection	Chronic myeloid leukemia
	Osteoclast differentiation	GABAergic synapse
		T cell receptor signaling pathway
		Thyroid hormone signaling pathway
		Type II diabetes mellitus
		Transcriptional misregulation in cancer
		Chemokine signaling pathway
		Ras signaling pathway

## Sheet: E1 vs E3
15 pathways exclusive to E1	33 common pathways between E1 and E3	30 pathways exclusive to E3
SNARE interactions in vesicular transport	T cell receptor signaling pathway	NF-kappa B signaling pathway
Autoimmune thyroid disease	Osteoclast differentiation	RIG-I-like receptor signaling pathway
Allograft rejection	HTLV-I infection	Toxoplasmosis
Graft-versus-host disease	B cell receptor signaling pathway	Hepatitis C
Type I diabetes mellitus	MAPK signaling pathway	NOD-like receptor signaling pathway
Intestinal immune network for IgA production	Rheumatoid arthritis	Epstein-Barr virus infection
Amphetamine addiction	Chagas disease (American trypanosomiasis)	Adipocytokine signaling pathway
Oxytocin signaling pathway	Toll-like receptor signaling pathway	Cytosolic DNA-sensing pathway
cGMP-PKG signaling pathway	Wnt signaling pathway	Pancreatic cancer
Protein processing in endoplasmic reticulum	Hepatitis B	Small cell lung cancer
Axon guidance	Inflammatory bowel disease (IBD)	Chemokine signaling pathway
Dopaminergic synapse	TNF signaling pathway	Shigellosis
Cell adhesion molecules (CAMs)	Natural killer cell mediated cytotoxicity	Leukocyte transendothelial migration
Jak-STAT signaling pathway	Measles	Phagosome
Long-term potentiation	Colorectal cancer	Legionellosis
	VEGF signaling pathway	Ras signaling pathway
	Pertussis	Acute myeloid leukemia
	Leishmaniasis	Chronic myeloid leukemia
	Herpes simplex infection	Viral carcinogenesis
	Salmonella infection	Prostate cancer
	Apoptosis	Malaria
	Cytokine-cytokine receptor interaction	Adherens junction
	Neurotrophin signaling pathway	Fc gamma R-mediated phagocytosis
	Non-alcoholic fatty liver disease (NAFLD)	HIF-1 signaling pathway
	Pathways in cancer	Amoebiasis
	PI3K-Akt signaling pathway	African trypanosomiasis
	Influenza A	Type II diabetes mellitus
	Tuberculosis	mTOR signaling pathway
	Amyotrophic lateral sclerosis (ALS)	Focal adhesion
	Viral myocarditis	Proteoglycans in cancer
	Epithelial cell signaling in Helicobacter pylori infection
	Fc epsilon RI signaling pathway
	Prolactin signaling pathway
