# Supplementary material for: Differential genetic and functional background in inflammatory bowel disease phenotypes of a Greek population: a systems bioinformatics approach
Source: Gut Pathog. 2019 Jun 15;11:31. doi: 10.1186/s13099-019-0312-y (PMC6570833; doi:10.1186/s13099-019-0312-y)
Supplement: Supplementary file 4 — Additional file 4. The table represents all the KEGG pathways per IBD phenotype and sub-phenotype by utilizing the results in Additional files 2 and 3. These have all been ranked using the protein centrality scores for the proteins contributing to each one of them as explained in the manuscript. [file 13099_2019_312_MOESM4_ESM.xlsx]

## Sheet: Overall
This table represents all the KEGG pathways per IBD phenotype and sub-phenotype by utilizing the results in Supp. File 2 and 3. These have all been ranked using the protein centrality scores for the proteins contributing to each one of them as explained in the manuscript.
CD PATHWAYS	SCORE		UC PATHWAYS	SCORE		B1 PATHWAYS	SCORE		B2 PATHWAYS	SCORE		E1 PATHWAYS	SCORE		E3 PATHWAYS	SCORE
Legionellosis	0.884014		Inflammatory bowel disease (IBD)	0.61717		Malaria	0.764997		Regulation of autophagy	0.634781		Rheumatoid arthritis	0.961351		Graft-versus-host disease	0.62553
Salmonella infection	0.884014		Jak-STAT signaling pathway	0.614047		Legionellosis	0.764997		RIG-I-like receptor signaling pathway	0.601867		Amoebiasis	0.957406		Type I diabetes mellitus	0.62553
Inflammatory bowel disease (IBD)	0.85363		Intestinal immune network for IgA production	0.572047		Pathogenic Escherichia coli infection	0.738158		FoxO signaling pathway	0.567481		Proteoglycans in cancer	0.907504		Inflammatory bowel disease (IBD)	0.622364
Malaria	0.79045		PI3K-Akt signaling pathway	0.558448		Influenza A	0.642294		Prostate cancer	0.53914		Malaria	0.866178		Measles	0.622097
African trypanosomiasis	0.728709		Chagas disease (American trypanosomiasis)	0.534574		Leishmaniasis	0.613765		Shigellosis	0.528143		Salmonella infection	0.852797		Cytokine-cytokine receptor interaction	0.622097
Shigellosis	0.70656		Measles	0.527807		Measles	0.613765		Non-alcoholic fatty liver disease (NAFLD)	0.526833		Inflammatory bowel disease (IBD)	0.842009		PI3K-Akt signaling pathway	0.622097
HIF-1 signaling pathway	0.696514		Cytokine-cytokine receptor interaction	0.527807		Tuberculosis	0.577313		Pathways in cancer	0.518367		Legionellosis	0.81266		Chagas disease (American trypanosomiasis)	0.618201
Pathogenic Escherichia coli infection	0.689683		Graft-versus-host disease	0.527267		Chagas disease (American trypanosomiasis)	0.567758		GABAergic synapse	0.506303		African trypanosomiasis	0.80625		Jak-STAT signaling pathway	0.617425
Epithelial cell signaling in Helicobacter pylori infection	0.680641		Type I diabetes mellitus	0.527267		Pertussis	0.544113		Thyroid hormone signaling pathway	0.506277		HIF-1 signaling pathway	0.772614		Allograft rejection	0.593693
Adherens junction	0.669291		Epithelial cell signaling in Helicobacter pylori infection	0.524192		Hepatitis B	0.538307		Type II diabetes mellitus	0.495659		Non-alcoholic fatty liver disease (NAFLD)	0.74082		Intestinal immune network for IgA production	0.583087
Tuberculosis	0.667332		Allograft rejection	0.51418		Toxoplasmosis	0.525835		NOD-like receptor signaling pathway	0.472334		Pertussis	0.740251		Neurotrophin signaling pathway	0.571158
Pertussis	0.65054		HTLV-I infection	0.496689		Toll-like receptor signaling pathway	0.494452		Acute myeloid leukemia	0.472334		Amyotrophic lateral sclerosis (ALS)	0.726625		Non-alcoholic fatty liver disease (NAFLD)	0.571158
Hepatitis B	0.646447		T cell receptor signaling pathway	0.495411		NF-kappa B signaling pathway	0.484341		Cytosolic DNA-sensing pathway	0.472334		Prolactin signaling pathway	0.722667		Influenza A	0.571158
Cytosolic DNA-sensing pathway	0.644623		Autoimmune thyroid disease	0.492296		Spliceosome	0.474638		Pancreatic cancer	0.472334		Tuberculosis	0.719885		Autoimmune thyroid disease	0.552075
Chagas disease (American trypanosomiasis)	0.639873		Neurotrophin signaling pathway	0.480012		Apoptosis	0.451324		B cell receptor signaling pathway	0.472334		Type II diabetes mellitus	0.711762		Hepatitis B	0.54671
Influenza A	0.612825		Leishmaniasis	0.477579		NOD-like receptor signaling pathway	0.449244		Epithelial cell signaling in Helicobacter pylori infection	0.472334		mTOR signaling pathway	0.711762		Epithelial cell signaling in Helicobacter pylori infection	0.53868
ErbB signaling pathway	0.612036		Hepatitis B	0.475136		Ubiquitin mediated proteolysis	0.446896		Chronic myeloid leukemia	0.472334		Cytokine-cytokine receptor interaction	0.702231		Herpes simplex infection	0.526085
Focal adhesion	0.584023		Colorectal cancer	0.470184		Osteoclast differentiation	0.444202		Apoptosis	0.472334		PI3K-Akt signaling pathway	0.70217		Pathways in cancer	0.526085
Toll-like receptor signaling pathway	0.583329		Pertussis	0.470184		Small cell lung cancer	0.429348		Small cell lung cancer	0.472334		Fc epsilon RI signaling pathway	0.690578		HTLV-I infection	0.494458
Chemokine signaling pathway	0.582696		Salmonella infection	0.470184		Pathways in cancer	0.429348		NF-kappa B signaling pathway	0.472334		Natural killer cell mediated cytotoxicity	0.690578		Leishmaniasis	0.492241
Non-alcoholic fatty liver disease (NAFLD)	0.574915		Non-alcoholic fatty liver disease (NAFLD)	0.461319		TNF signaling pathway	0.426361		Chagas disease (American trypanosomiasis)	0.472334		Influenza A	0.682133		Colorectal cancer	0.489408
FoxO signaling pathway	0.574583		Influenza A	0.461319		RIG-I-like receptor signaling pathway	0.424918		T cell receptor signaling pathway	0.472334		Chagas disease (American trypanosomiasis)	0.670222		Pertussis	0.489408
NOD-like receptor signaling pathway	0.570574		Toll-like receptor signaling pathway	0.449999		Epstein-Barr virus infection	0.424918		Toll-like receptor signaling pathway	0.472334		Viral carcinogenesis	0.661315		Salmonella infection	0.489408
Prolactin signaling pathway	0.570228		Wnt signaling pathway	0.44359		Herpes simplex infection	0.424438		TNF signaling pathway	0.472334		Toxoplasmosis	0.656273		T cell receptor signaling pathway	0.488611
Measles	0.56548		Herpes simplex infection	0.441489		Hepatitis C	0.418966		Toxoplasmosis	0.472334		HTLV-I infection	0.656018		Toll-like receptor signaling pathway	0.469512
Leishmaniasis	0.551815		Pathways in cancer	0.441489		RNA degradation	0.398799		Hepatitis C	0.472334		Apoptosis	0.64862		Fc epsilon RI signaling pathway	0.462097
PI3K-Akt signaling pathway	0.551414		Fc epsilon RI signaling pathway	0.437656		Systemic lupus erythematosus	0.371933		Hepatitis B	0.472334		Epithelial cell signaling in Helicobacter pylori infection	0.645397		Rheumatoid arthritis	0.44674
B cell receptor signaling pathway	0.549504		Rheumatoid arthritis	0.436883		SNARE interactions in vesicular transport	0.0612617		Herpes simplex infection	0.472334		Hepatitis B	0.645373		TNF signaling pathway	0.446678
TNF signaling pathway	0.543544		B cell receptor signaling pathway	0.430711					Chemokine signaling pathway	0.472334		Toll-like receptor signaling pathway	0.642333		Viral myocarditis	0.439668
Apoptosis	0.538718		Oxytocin signaling pathway	0.430711					Ras signaling pathway	0.472334		T cell receptor signaling pathway	0.640512		Wnt signaling pathway	0.435775
Acute myeloid leukemia	0.535487		TNF signaling pathway	0.422628					Adipocytokine signaling pathway	0.46652		Adipocytokine signaling pathway	0.636613		Natural killer cell mediated cytotoxicity	0.434407
Neurotrophin signaling pathway	0.529796		Viral myocarditis	0.41972					Osteoclast differentiation	0.46307		Shigellosis	0.634769		Prolactin signaling pathway	0.424356
Pancreatic cancer	0.528628		Cell adhesion molecules (CAMs)	0.400142					Epstein-Barr virus infection	0.460622		Measles	0.631902		B cell receptor signaling pathway	0.422378
Adipocytokine signaling pathway	0.52851		African trypanosomiasis	0.398446					AMPK signaling pathway	0.456784		NF-kappa B signaling pathway	0.628679		Oxytocin signaling pathway	0.422378
Toxoplasmosis	0.527676		Prolactin signaling pathway	0.394366					Transcriptional misregulation in cancer	0.41279		NOD-like receptor signaling pathway	0.628345		SNARE interactions in vesicular transport	0.413582
NF-kappa B signaling pathway	0.527477		Natural killer cell mediated cytotoxicity	0.393292					PPAR signaling pathway	0.377857		TNF signaling pathway	0.618895		Cell adhesion molecules (CAMs)	0.407774
HTLV-I infection	0.526222		SNARE interactions in vesicular transport	0.390429								MAPK signaling pathway	0.609878		MAPK signaling pathway	0.402221
Viral carcinogenesis	0.523185		VEGF signaling pathway	0.389856								Acute myeloid leukemia	0.606794		Osteoclast differentiation	0.390892
Herpes simplex infection	0.515894		Axon guidance	0.389856								Chronic myeloid leukemia	0.606794		Amphetamine addiction	0.37067
Hepatitis C	0.510237		Osteoclast differentiation	0.389297								Prostate cancer	0.606794		Apoptosis	0.369473
MAPK signaling pathway	0.500457		Amphetamine addiction	0.377546								Focal adhesion	0.60413		Dopaminergic synapse	0.369095
T cell receptor signaling pathway	0.498225		MAPK signaling pathway	0.371319								Small cell lung cancer	0.602374		VEGF signaling pathway	0.367171
Chronic myeloid leukemia	0.498051		Dopaminergic synapse	0.349101								Hepatitis C	0.601598		Axon guidance	0.367171
Transcriptional misregulation in cancer	0.489649		cGMP-PKG signaling pathway	0.346607								Herpes simplex infection	0.601246		cGMP-PKG signaling pathway	0.326694
Pathways in cancer	0.485606		Apoptosis	0.330772								RIG-I-like receptor signaling pathway	0.594236		Tuberculosis	0.31005
Epstein-Barr virus infection	0.481473		Tuberculosis	0.317586								B cell receptor signaling pathway	0.593707		Protein processing in endoplasmic reticulum	0.274956
Jak-STAT signaling pathway	0.480521		Alzheimer s disease	0.310479								Ras signaling pathway	0.593707		Amyotrophic lateral sclerosis (ALS)	0.236152
Ubiquitin mediated proteolysis	0.469777		Amyotrophic lateral sclerosis (ALS)	0.263098								Leishmaniasis	0.591959		Long-term potentiation	0.236152
Small cell lung cancer	0.464253		Long-term potentiation	0.263098								Neurotrophin signaling pathway	0.588382
RIG-I-like receptor signaling pathway	0.456333											Cytosolic DNA-sensing pathway	0.581409
Osteoclast differentiation	0.441941											Pancreatic cancer	0.579723
Regulation of autophagy	0.333674											Pathways in cancer	0.578432
SNARE interactions in vesicular transport	0.18037											Viral myocarditis	0.567533
												Colorectal cancer	0.567533
												VEGF signaling pathway	0.567533
												Epstein-Barr virus infection	0.564126
												Osteoclast differentiation	0.545955
												Chemokine signaling pathway	0.54594
												Adherens junction	0.538098
												Wnt signaling pathway	0.538098
												Phagosome	0.515444
												Fc gamma R-mediated phagocytosis	0.481509
												Leukocyte transendothelial migration	0.422475
